# Supplementary material for: Capparis sepiaria-Loaded Sodium Alginate Single- and Double-Layer Membrane Composites for Wound Healing
Source: Pharmaceutics. 2024 Oct 10;16(10):1313. doi: 10.3390/pharmaceutics16101313 (PMC11510319; doi:10.3390/pharmaceutics16101313)
Supplement: Supplementary file 1 [file pharmaceutics-16-01313-s001.zip]

Archive with 1 entries (1 files):
- pharmaceutics-3177081-supplementary.pdf
